# Supplementary material for: Interleukin-26 Has Synergistic Catabolic Effects with Palmitate in Human Articular Chondrocytes via the TLR4-ERK1/2-c-Jun Signaling Pathway
Source: Cells. 2021 Sep 21;10(9):2500. doi: 10.3390/cells10092500 (PMC8471695; doi:10.3390/cells10092500)
Supplement: Supplementary file 1 [file cells-10-02500-s001.zip]

Archive with 1 entries (1 files):
- cells-1347108-supplementary.pdf
